# Supplementary material for: LncRNAs Associated with Neuronal Development and Oncogenesis Are Deregulated in SOD1-G93A Murine Model of Amyotrophic Lateral Sclerosis
Source: Biomedicines. 2021 Jul 13;9(7):809. doi: 10.3390/biomedicines9070809 (PMC8301400; doi:10.3390/biomedicines9070809)
Supplement: Supplementary file 1 [file biomedicines-09-00809-s001.zip]

Archive with 3 entries (2 files):
- SupplementaryMaterials/
- SupplementaryMaterials/Supplementary_Table_S1.pdf
- __MACOSX/._SupplementaryMaterials
